# Supplementary material for: Effect of Low-Dose Mulberry Fruit Extract on Postprandial Glucose and Insulin Responses: A Randomized Pilot Trial in Individuals with Type 2 Diabetes
Source: Nutrients. 2024 Jul 9;16(14):2177. doi: 10.3390/nu16142177 (PMC11280168; doi:10.3390/nu16142177)
Supplement: Supplementary file 1 [file nutrients-16-02177-s001.zip]

Archive with 1 entries (1 files):
- nutrients-3073509-supplementary.pdf
